# Supplementary material for: From Tears to Toxins: Mapping Antibiotic Passage Through the Eye–Liver Axis
Source: Antibiotics (Basel). 2025 Oct 24;14(11):1069. doi: 10.3390/antibiotics14111069 (PMC12649507; doi:10.3390/antibiotics14111069)
Supplement: Supplementary file 1 [file antibiotics-14-01069-s001.zip]

Archive with 1 entries (1 files):
- antibiotics-3916365-supplementary.xlsx
