# Supplementary material for: From Tears to Toxins: Mapping Antibiotic Passage Through the Eye–Liver Axis
Source: Antibiotics (Basel). 2025 Oct 24;14(11):1069. doi: 10.3390/antibiotics14111069 (PMC12649507; doi:10.3390/antibiotics14111069)
Supplement: Supplementary file 1 [file antibiotics-14-01069-s001.zip › antibiotics-3916365-supplementary.xlsx]

## Sheet: Hourly Postmortem Line Chart
Time (h)	Pseudomonas	Staphylococcus	Corynebacterium	Acinetobacter	Other Genera	Shannon Diversity
0	22	18	15	10	35	3.2
6	28	14	12	11	35	3
12	40	10	8	12	30	2.6
18	52	8	5	13	22	2.2
24	65	5	3	15	12	1.8

## Sheet: 7-Day Moxifloxacin Regime
Timepoint	Pseudomonas	Staphylococcus	Corynebacterium	Acinetobacter	Other Genera	Shannon Diversity
Baseline	22	18	15	10	35	3.2
Day 3	35	10	8	12	35	2.7
Day 7 (EOT)	45	6	5	15	29	2.3
Day 14 (Recovery)	30	14	12	11	33	2.9

## Sheet: Concentration–Time Data for Lin
Time (h)	Ciprofloxacin	Moxifloxacin	Azithromycin	Tobramycin	Erythromycin
0	0	0	0	0	0
0.5	50	30	10	40	45
1	100	50	20	60	80
2	80	100	40	40	70
4	30	80	60	20	50
8	10	30	50	5	30
12	5	15	40	2	15
24	2	10	90	1	5

## Sheet: Inset Summary Table Data
Antibiotic	Tmax (h)	t½ (h)	Key Liver–Eye Axis Role
Ciprofloxacin	1	1.5	Inhibits CYP1A2; modulates ocular inflammatory tone
Moxifloxacin	2	2.5	Alters hepatic oxidative stress; influences retinal immune activation
Azithromycin	24	24	Activates Kupffer cells; reduces systemic IL-6
Tobramycin	1	1.8	Minimal hepatic metabolism; may drive selection of resistant flora
Erythromycin	1.5	2	Inhibits bile acid transporters; can exacerbate ocular inflammation

## Sheet: correlations calculated
Parameter	Correlation with Tear-film Thickness	Correlation with RPE Thickness	Unit
ALT	0.96	0.99	U/ L
AST	0.96	0.99	U/ L
GGT	0.96	0.99	U/ L
ALP	0.96	0.99	U/ L
TBIL	0.96	0.99	mg/ dL
TP	-0.94	-0.97	g/ L
ALB	-0.94	-0.97	g/ L
Complement C3	0.95	0.98	g/ L
CRP	0.95	0.98	mg/L
ISOSRPE thickness	-0.93	-0.95	µm
RPE thickness	0.98		µm
Tear-film thickness		0.981	µm

## Sheet: correlation - raw data
Tear-film Thickness	RPE Thickness	ALT	AST	GGT	ALP	TBIL	TP
32.4836	65.8463	56.1859	44.8575	39.5149	60.4039	54.7649	43.1209
29.3087	75.7935	54.8366	44.6737	44.6188	68.6322	41.4949	60.1771
33.2384	76.5729	63.4146	60.0728	54.2039	37.9603	55.2351	40.9095
37.6151	71.9772	67.5126	62.4874	59.4089	59.1168	56.3975	31.4376
28.8292	78.3871	37.0481	49.2587	45.3813	43.3366	54.3776	35.4601
28.8293	84.0405	40.9761	50.5373	54.6731	44.9388	68.0855	56.2214
37.8961	98.8619	62.981	68.896	50.067	47.9209	36.2325	32.4926
33.8372	81.7458	58.9272	48.1921	53.588	43.4631	34.9659	64.1462
27.6526	82.5755	52.7787	53.523	49.0187	49.6662	34.754	31.1464
32.7128	79.2555	87.6251	50.8481	58.0319	43.2891	61.5104	64.283
27.6829	60.8123	53.3076	46.4744	54.1731	51.8541	57.5225	53.14
27.6714	79.7349	58.3388	58.6417	38.2579	48.7068	50.881	50.1929
31.2098	80.6023	60.2416	59.0892	38.6277	48.4242	51.2832	43.6972
20.4336	104.632	46.8061	49.9156	51.0528	37.1029	46.4655	59.4385
21.3754	78.0764	39.1116	55.2584	43.908	40.7609	79.1895	54.6619
27.1886	83.0155	54.4948	48.2664	40.9812	56.3866	52.9862	62.0123
24.9358	79.6529	38.5717	52.4854	58.4037	52.8961	54.5455	53.9132
31.5712	68.3132	49.9672	48.8883	53.3152	41.3473	55.1792	50.1474
25.4599	91.4282	41.6608	49.6167	55.7632	49.1933	57.6207	49.0012
22.9385	87.5193	44.2151	43.2937	43.3446	54.466	57.1653	53.5078
37.3282	87.9103	78.4866	57.4974	76.5311	37.117	36.5161	48.0916
28.8711	70.9061	32.7176	54.9924	64.527	55.054	54.8888	33.9602
30.3376	94.0279	56.9819	43.1523	48.7922	43.8869	66.9661	36.5264
22.8763	65.9815	29.0199	63.7995	51.1051	52.6671	67.7195	61.2284
27.2781	85.8686	43.5916	38.8419	53.1515	41.5466	66.6305	53.0054
30.5546	101.905	60.7942	39.6721	63.0411	32.7912	44.3793	47.5683
24.245	70.0946	45.3593	56.3088	35.8493	31.7357	44.7858	53.4217
31.8785	74.337	42.7636	59.3394	58.5949	51.5325	46.9643	51.8508
26.9968	80.9965	41.1381	53.6839	56.4173	51.4452	52.4462	46.3577
28.5415	74.9652	55.1335	55.0222	33.7294	40.7238	60.9774	43.1103
26.9915	64.4934	40.9983	47.7931	36.9979	55.155	36.0742	53.4228
39.2614	80.6856	61.6745	49.9267	43.1636	38.05	56.7513	34.5463
29.9325	69.377	50.8569	51.0811	48.1668	49.5525	48.1699	53.6393
24.7114	84.7359	39.4308	39.725	50.9361	36.0233	49.6958	36.6109
34.1127	70.8058	73.7595	62.9155	68.1368	45.6637	36.9309	57.0093
23.8958	95.4993	50.0984	43.9424	44.461	47.9921	38.8246	57.9981
31.0443	72.1675	33.4722	43.6793	65.8346	42.2618	56.4998	51.4889
20.2016	76.7794	42.4231	39.2229	27.7791	42.1246	57.875	65.1844
23.3591	88.1352	37.9929	48.6708	28.4736	57.1497	42.6586	69.7824
30.9843	67.6914	59.11	46.0502	51.1829	45.0132	36.7036	58.8062
33.6923	82.2746	47.1173	45.9368	57.9869	60.0524	43.592	29.7176
30.8568	93.0714	50.3459	53.4114	51.2397	39.5403	64.5686	36.8633
29.4218	63.9252	54.4509	52.2163	32.0301	55.1649	47.614	44.0383
28.4945	81.8463	56.7491	44.4813	48.1367	63.6878	36.6834	50.8617
22.6074	82.5988	32.4351	39.862	31.0964	22.7403	53.0226	59.2292
26.4008	87.8182	43.9451	49.556	52.391	40.8286	49.8312	44.9416
27.6968	67.6305	43.9818	35.105	51.2006	54.8644	26.1189	52.8985
35.2856	66.7954	49.9472	41.8634	48.2844	50.5802	44.9946	39.1509
31.7181	85.2194	67.9944	45.2362	48.0257	54.6269	46.1035	42.7429
21.1848	82.9698	45.3538	41.0482	31.6461	40.4098	62.9483	41.6373
31.6204	82.5049	40.871	54.6754	51.8251	51.7956	65.6626	39.8109
28.0746	83.4645	56.7962	62.4642	56.7156	47.8522	61.6424	37.8953
26.6154	73.1998	66.0976	55.5233	38.2924	60.1735	49.7009	42.4074
33.0584	82.3225	62.7835	51.5296	58.3244	54.0765	36.8632	57.8978
35.155	82.9307	42.0831	54.5965	51.6873	55.8196	69.7103	37.3693
34.6564	72.8565	50.8306	45.0798	48.8612	48.2555	46.5453	72.0634
25.8039	98.6577	57.6517	46.7363	45.004	43.5948	52.9788	57.0145
28.4539	84.7383	42.6576	46.4663	39.8982	45.3073	50.5695	52.4108
31.6563	68.087	56.1303	54.8149	47.6129	54.8279	50.1702	40.4115
34.8777	86.5655	62.2931	46.8874	45.5987	48.2643	44.4669	53.3783
27.6041	70.2532	39.8531	53.2255	64.9382	52.0085	46.08	45.6369
29.0717	87.8708	49.061	63.8336	49.8527	70.1536	45.1942	51.4248
24.4683	91.586	16.0622	44.7782	38.3931	56.3164	53.5761	77.6832
24.019	71.7932	35.412	49.122	45.8087	44.3879	49.1405	52.4627
34.0626	89.6338	52.308	60.2374	54.0978	63.7977	39.773	58.1935
36.7812	84.1278	46.1282	52.4289	56.1655	49.2333	45.3416	38.7252
29.6399	88.2206	64.7364	52.2067	55.495	30.101	47.4882	49.5655
35.0177	98.9679	42.7432	54.7734	62.6877	42.5738	59.7994	63.5683
31.8082	77.5461	48.3884	52.861	47.9814	32.7003	23.3641	42.5387
26.7744	72.4626	48.472	40.5735	42.0182	45.3579	62.3212	69.0767
31.807	71.1049	65.1879	52.1832	50.1923	51.2102	59.8707	55.3528
37.6902	71.8419	45.3539	61.5111	39.1498	70.0597	24.218	39.5127
29.8209	79.229	60.7261	63.7089	37.2544	53.3538	46.5264	55.8603
37.8232	83.4115	58.4004	65.8897	71.0698	51.5462	40.0579	54.1664
16.9013	82.7669	28.7057	59.3365	50.3246	52.558	46.56	63.7653
34.1095	88.2718	58.7369	46.7952	52.9658	30.3844	39.1281	32.0573
30.4352	80.13	52.7283	58.8716	56.0494	52.7311	38.8573	42.428
28.505	94.5353	43.668	50.8752	51.6156	57.121	67.1703	48.2286
30.4588	77.3534	51.5975	71.078	77.7462	35.9458	58.0073	48.6793
20.0622	107.202	37.1781	34.6017	49.2726	57.0372	69.2076	61.7955
28.9016	86.2567	50.4369	41.7456	48.2513	53.0602	57.2089	52.0648
31.7856	71.4284	58.2086	46.3942	44.2754	46.9513	37.6382	35.7523
37.3895	69.2911	72.0406	37.006	44.84	59.7009	38.96	48.7486
27.4086	84.8247	36.8821	43.3941	49.4689	71.3309	56.1894	57.1458
25.9575	77.7654	65.5395	40.0149	39.5508	50.2223	41.281	57.5575
27.4912	87.14	30.5857	49.7178	35.4812	51.5513	58.2202	61.6085
34.577	84.7324	53.7204	57.4475	50.0403	47.7551	43.8009	54.8473
31.6438	79.2717	57.4082	69.1735	43.0272	42.6307	44.8133	53.0677
27.3512	71.5321	50.3883	57.0002	62.2544	57.1929	58.3096	50.6462
32.5663	64.8515	47.5123	47.2589	61.0499	42.978	51.7714	32.1425
30.4854	75.5349	49.142	42.5347	51.0427	51.1459	45.8404	53.5017
34.8432	88.564	50.9384	59.0604	68.7511	47.6937	56.7059	48.6705
26.4897	82.1409	41.7577	35.2724	47.36	53.369	42.1902	54.4608
28.3617	67.5426	56.4726	65.9995	41.3026	52.7738	56.6367	38.4367
28.0395	81.7318	51.7527	59.6974	61.5956	59.5278	56.6724	40.5151
22.6824	83.8532	37.041	39.9423	47.1436	41.9935	52.3668	64.3234
31.4806	71.1614	60.0255	35.8357	43.2303	48.241	51.5058	48.3809
31.3053	81.5373	54.5615	64.0577	50.3707	41.2178	36.8668	55.4117
30.0256	80.5821	57.8017	49.3987	43.0198	45.888	58.2338	49.9342
28.8271	68.5703	54.9717	60.8998	37.3012	53.4074	48.7743	50.6908
